# Supplementary material for: A history of repeated antibiotic usage leads to microbiota-dependent mucus defects
Source: Gut Microbes. 2024 Jul 21;16(1):2377570. doi: 10.1080/19490976.2024.2377570 (PMC11529412; doi:10.1080/19490976.2024.2377570)
Supplement: SupplementaryTables.xlsx [file KGMI_A_2377570_SM4733.xlsx]

## Sheet: Supplementary Table 1. Diseases
Disease	ICD10	Diversity factor affected	Pr(>F) in Aamets and Krigul et al.
Essential (primary) hypertension (I10)	I10	Beta diversity	9.999e-05
Gout (M10)	M10	Beta diversity	9.999e-05
Type 2 diabetes mellitus (E11)	E11	Beta diversity	9.999e-05
Hypertensive heart disease (I11)	I11	Beta diversity	9.999e-05
Acute bronchitis (J20)	J20	Beta diversity	9.999e-05
Other anxiety disorders (F41)	F41	Beta diversity	9.999e-05
Disorders of lipoprotein metabolism and other lipidemias (E78)	E78	Beta diversity	9.999e-05
Irritable bowel syndrome (K58)	K58	Beta diversity	9.999e-05
Gastro-esophageal reflux disease (K21)	K21	Beta diversity	9.999e-05
Crohn's disease [regional enteritis] (K50)	K50	Beta diversity	9.999e-05
Candidiasis (B37)	B37	Beta diversity	0.00029997
Chronic diseases of tonsils and adenoids (J35)	J35	Beta diversity	0.00029997
Cholelithiasis (K80)	K80	Beta diversity	0.00029997
Gastritis and duodenitis (K29)	K29	Beta diversity	0.00039996
Asthma (J45)	J45	Beta diversity	0.0009999
Age-related cataract (H25)	H25	Beta diversity	0.00109989
Major depressive disorder, single episode (F32)	F32	Beta diversity	0.00179982
Calculus of kidney and ureter (N20)	N20	Beta diversity	0.00279972
Major depressive disorder, recurrent (F33)	F33	Beta diversity	0.00469953
Menopausal and other perimenopausal disorders (N95)	N95	Beta diversity	0.00529947
Acute tubulo-interstitial nephritis (N10)	N10	Beta diversity	0.00729927
Acute appendicitis (K35)	K35	Beta diversity	0.00729927
Iron deficiency anemia (D50)	D50	Beta diversity	0.00829917
Vasomotor and allergic rhinitis (J30)	J30	Beta diversity	0.00929907
Female genital prolapse (N81)	N81	Beta diversity	0.010299
Polyosteoarthritis (M15)	M15	Beta diversity	0.0120988
Essential (primary) hypertension (I10)	I10	Observed	3.59702e-09
Gout (M10)	M10	Observed	2.44026e-08
Hypertensive heart disease (I11)	I11	Observed	2.33851e-07
Hypertensive heart disease (I11)	I11	Shannon	1.09418e-06
Acute bronchitis (J20)	J20	Observed	2.979e-06
Irritable bowel syndrome (K58)	K58	Observed	3.24015e-06
Other anxiety disorders (F41)	F41	Observed	4.08692e-06
Candidiasis (B37)	B37	Shannon	3.36248e-06
Type 2 diabetes mellitus (E11)	E11	Observed	1.73789e-05
Disorders of lipoprotein metabolism and other lipidemias (E78)	E78	Shannon	4.31439e-05
Asthma (J45)	J45	Observed	0.000130817
Gastro-esophageal reflux disease (K21)	K21	Observed	0.000166373
Ovarian dysfunction (E28)	E28	Shannon	0.000254398
Essential (primary) hypertension (I10)	I10	Shannon	0.000331318
Disorders of lipoprotein metabolism and other lipidemias (E78)	E78	Observed	0.000657539
Crohn's disease [regional enteritis] (K50)	K50	Observed	0.000918317
Type 2 diabetes mellitus (E11)	E11	Shannon	0.00077896
Cholelithiasis (K80)	K80	Observed	0.00119184
Gout (M10)	M10	Shannon	0.00105257
Gastritis and duodenitis (K29)	K29	Observed	0.00165469
Major depressive disorder, single episode (F32)	F32	Observed	0.00308923
Acute appendicitis (K35)	K35	Observed	0.00358352
Calculus of kidney and ureter (N20)	N20	Observed	0.00354891
Major depressive disorder, recurrent (F33)	F33	Observed	0.00546734
Intestinal malabsorption (K90), including celiac disease (K90.0)	K90	NS	NS
Other bacterial infections (A04), including Enterocolitis due to Clostridium difficile (A04.7)	A04	NS	NS
Heart failure (I50)	I50	Beta diversity	0.0172983
Ovarian dysfunction (E28)	E28	Beta diversity	0.0191981
Haemorrhoids (I84)	I84	Beta diversity	0.0206979
Eating disorders (F50)	F50	Beta diversity	0.020298
Chronic ischemic heart disease (I25)	I25	Beta diversity	0.0208979
Ulcerative colitis (K51)	K51	Beta diversity	0.0251975
Acne (L70)	L70	Beta diversity	0.0338966
Type 1 diabetes mellitus (E10)	E10	Beta diversity	0.0354965
Acute pharyngitis (J02)	J02	Beta diversity	0.0425957
Chronic tubulo-interstitial nephritis (N11)	N11	Beta diversity	0.0436956
Parkinson's disease (G20)	G20	Beta diversity	0.049595
Female infertility (N97)	N97	Beta diversity	0.0487951
Essential (primary) hypertension (I10)	I10	Shannon	0.000331318
Disorders of lipoprotein metabolism and other lipidemias (E78)	E78	Observed	0.000657539
Type 2 diabetes mellitus (E11)	E11	Shannon	0.00077896
Crohn's disease [regional enteritis] (K50)	K50	Observed	0.000918317
Gout (M10)	M10	Shannon	0.00105257
Cholelithiasis (K80)	K80	Observed	0.00119184
Gastritis and duodenitis (K29)	K29	Observed	0.00165469
Major depressive disorder, single episode (F32)	F32	Observed	0.00308923
Calculus of kidney and ureter (N20)	N20	Observed	0.00354891
Acute appendicitis (K35)	K35	Observed	0.00358352
Major depressive disorder, recurrent (F33)	F33	Observed	0.00546734
Acute pharyngitis (J02)	J02	Shannon	0.00595173
Female infertility (N97)	N97	Shannon	0.00864559
Irritable bowel syndrome (K58)	K58	Shannon	0.00882849
Iron deficiency anemia (D50)	D50	Observed	0.0105321
Chronic diseases of tonsils and adenoids (J35)	J35	Observed	0.0155905
Ulcerative colitis (K51)	K51	Observed	0.0181297
Iron deficiency anemia (D50)	D50	Shannon	0.0185512
Acute tubulo-interstitial nephritis (N10)	N10	Observed	0.02472
Female genital prolapse (N81)	N81	Observed	0.0295825
Haemorrhoids (I84)	I84	Observed	0.0305646
Eating disorders (F50)	F50	Observed	0.0314482
Vasomotor and allergic rhinitis (J30)	J30	Observed	0.0344165
Epilepsy and recurrent seizures (G40)	G40	Observed	0.0363778

## Sheet: Supplementary Table 2. Medicati
Medication	ATC	Diversity factor affected	Estimate in Aamets and Krigul et al.	p.value in Aamets and Krigul et al.	Comment
Antibiotics usage history (last 10 years)	J01	Observed	-0.152054	6.13354e-12	Used only in hCTRL donors
Metoprolol (C07AB02)	C07AB12	Observed	-0.0634515	0.00148296
Antidepressants usage history	N06A	Observed	-0.0594207	0.00466184
Glucocorticoids (H02AB)	H02AB	Observed	-0.056137	0.0049383
Gabapentin (N03AX12)	N03AX12	Observed	-0.0539515	0.00690423
Antibiotics usage history (last 10 years)	J01	Beta diversity	0.00310216	9.999e-05
Metoprolol (C07AB02)	C07AB02	Beta diversity	0.000881169	0.00069993
Antidepressants usage history (last 10 years)	N06A	Beta diversity	0.000824986	0.00259974
Metformin (A10BA02)	A10BA02	Beta diversity	0.000809216	0.00169983
Glucocorticoids (H02AB)	H02AB	Beta diversity	0.000763892	0.0019998
Influenza, inactivated, split virus or surface antigen (J07BB02)	J07BB02	Beta diversity	0.000715729	0.00389961
Gabapentin (N03AX12)	N03AX12	Beta diversity	0.000713196	0.00279972
Nebivolol (C07AB12)	C07AB12	Beta diversity	0.000688876	0.0039996
Simvastatin (C10AA01)	C10AA01	Beta diversity	0.000677079	0.00639936
Dopaminergic agents (N04B)	N04B	Beta diversity	0.000614852	0.0127987
Blood glucose lowering drugs, excl. insulins (A10B)	A10B	Beta diversity	0.000614534	0.0131987
Nebivolol (C07AB12)	C07AB12	Observed	-0.0528094	0.00818932
Pantoprazole (A02BC02)	A02BC02	Shannon	0.0510974	0.0105177
Insulins and analogues for injection, long-acting (A10AE)	A10AE	Shannon	-0.0508788	0.0108538
Other antidepressants (N06AX)	N06AX	Shannon	0.0504749	0.0115002
Tramadol (N02AX02)	N02AX02	Observed	-0.0485252	0.0151243
Influenza, inactivated, split virus or surface antigen (J07BB02)	J07BB02	Observed	0.0475758	0.0172281
Telmisartan+amlodipine (C09DB04)	C09DB04	Observed	-0.0474373	0.0175555
Estradiol (G03CA03)	G03CA03	Shannon	0.0472045	0.0181182
Dopaminergic agents (N04B)	N04B	Observed	0.0468278	0.0190622
Naproxen+esomeprazole (M01AE52)	M01AE52	Observed	-0.0468052	0.0191201
Antibiotics usage history (last 10 years)	J01	Shannon	0.0513891	0.0207756	Used only in hCTRL donors
Telmisartan+hydrochlorothiazide (C09DA07)	C09DA07	Shannon	-0.0460575	0.0211268
Simvastatin (C10AA01)	C10AA01	Observed	0.0456865	0.0221888
Trimetazidine (C01EB15)	C01EB15	Observed	-0.0453062	0.0233255
Ace inhibitors and diuretics (C09BA)	C09BA	Shannon	0.0443551	0.0263915
Vitamin b12 and folic acid (B03B)	B03B	Observed	-0.0431263	0.0308633
Other antihistamines for systemic use (R06AX)	R06AX	Shannon	0.041598	0.0373191
Metoprolol (C07AB02)	C07AB02	Shannon	-0.0411844	0.0392519
Fluticasone furoate (R01AD12)	R01AD12	Shannon	0.0404647	0.0428182
Venlafaxine (N06AX16)	N06AX16	Observed	-0.040124	0.0445994
Dihydropyridine derivatives (C08CA)	C08CA	Observed	-0.0398847	0.0458879
Insulins and analogues for injection, long-acting (A10AE)	A10AE	Beta diversity	0.00060578	0.0176982
Tramadol (N02AX02)	N02AX02	Beta diversity	0.000573781	0.0269973
Estradiol (G03CA03)	G03CA03	Beta diversity	0.000562033	0.0288971
Telmisartan+amlodipine (C09DB04)	C09DB04	Beta diversity	0.000573287	0.0290971
Dihydropyridine derivatives (C08CA)	C08CA	Beta diversity	0.000553258	0.0345965
Esomeprazole (A02BC05)	A02BC05	Beta diversity	0.000546662	0.0376962
Venlafaxine (N06AX16)	N06AX16	Beta diversity	0.000548138	0.0387961
Tamsulosin+dutasteride (G04CA52)	G04CA52	Beta diversity	0.000542992	0.0388961
Levothyroxine sodium (H03AA01)	H03AA01	Beta diversity	0.000526495	0.0491951

## Sheet: Supplementary Table 3. Donors a
Patient ID	ATC4_name	ATC5_name	Disease the antibiotics was prescribed for
hABX1	combinations of penicillins, incl. beta-lactamase inhibitors	sultamicillin	Disorder of male genital organs, unspecified
hABX1	combinations of penicillins, incl. beta-lactamase inhibitors	amoxicillin+clavulanic acid	Aggressive periodontitis
hABX1	fluoroquinolones	levofloxacin	Disorder of male genital organs, unspecified
hABX1	tetracyclines	doxycycline	Nonspecific urethritis
hABX1	penicillins with extended spectrum	amoxicillin	Lyme disease
hABX2	second-generation cephalosporins	cefuroxime	Cystitis
hABX2	penicillins with extended spectrum	amoxicillin	Chronic periodontitis
hABX2	macrolides	clarithromycin	Disorder of the urinary system, unspecified
hABX2	nitrofuran derivatives	nitrofurantoin	Disorder of the urinary system, unspecified
hABX2	combinations of penicillins, incl. beta-lactamase inhibitors	amoxicillin+clavulanic acid	Acute maxillary sinusitis
hABX2	combinations of penicillins, incl. beta-lactamase inhibitors	amoxicillin+clavulanic acid	Acute maxillary sinusitis
hABX2	nitrofuran derivatives	nitrofurantoin	Cystitis, unspecified
hABX3	combinations of penicillins, incl. beta-lactamase inhibitors	amoxicillin+clavulanic acid	Embedded teeth
hABX3	first-generation cephalosporins	cefadroxil	Impetigo [any organism] [any site]
hABX3	first-generation cephalosporins	cefadroxil	Impetigo [any organism] [any site]
hABX3	macrolides	clarithromycin	Acute sinusitis
hABX3	macrolides	clarithromycin	Acute sinusitis
hABX3	combinations of penicillins, incl. beta-lactamase inhibitors	amoxicillin+clavulanic acid	Acute sinusitis
hABX3	combinations of penicillins, incl. beta-lactamase inhibitors	amoxicillin+clavulanic acid	Inflammatory conditions of jaws
hABX3	first-generation cephalosporins	cefadroxil	Multiple open wounds, unspecified
hABX3	combinations of penicillins, incl. beta-lactamase inhibitors	sultamicillin	Inflammatory conditions of jaws
hABX3	nitrofuran derivatives	nitrofurantoin	Cystitis
hABX4	fluoroquinolones	ciprofloxacin	Acute upper respiratory infections of multiple and unspecified sites
hABX4	penicillins with extended spectrum	amoxicillin	Cutaneous abscess, furuncle and carbuncle
hABX4	nitrofuran derivatives	nitrofurantoin	Urinary tract infection, site not specified
hABX4	macrolides	clarithromycin	Acute bronchitis
hABX4	nitrofuran derivatives	nitrofurantoin	Cystitis
hABX4	combinations of sulfonamides and trimethoprim, incl. derivatives	sulfamethoxazole+trimethoprim	Cystitis
hABX4	tetracyclines	doxycycline	Other rosacea
hABX4	tetracyclines	doxycycline	Other rosacea
hABX4	tetracyclines	doxycycline	Other rosacea
hABX4	fluoroquinolones	ciprofloxacin	Acute upper respiratory infections of multiple and unspecified sites

## Sheet: Supplementary Table 4. Donors g
taxon	hABX_meanRelativeAbundance	hCTRL_meanRelativeAbundance	ANCOMBC_beta	ANCOMBC_pval		*p< 0.05 & more than 1% rel abundance in at least one group
k__Bacteria/p__Firmicutes/c__Clostridia/o__Eubacteriales/f__Lachnospiraceae/g__Dorea	0.109438	0.0813369	-7.07266	1.5199e-12		Genus among significantly different species detected in DC content between FMT-ABX and FMT-C groups
k__Bacteria/p__Firmicutes/c__Clostridia/o__Eubacteriales/f__Oscillospiraceae/g__GGB9634	0	0.27406	6.6841	2.32348e-11
k__Bacteria/p__Firmicutes/c__Clostridia/o__Eubacteriales/f__Clostridiaceae/g__Clostridiaceae_unclassified	0.286194	0.157405	-6.18931	6.04269e-10
k__Bacteria/p__Tenericutes/c__CFGB4862/o__OFGB4862/f__FGB4862/g__GGB4750	0	0.178208	5.87296	4.28072e-09
k__Bacteria/p__Firmicutes/c__Clostridia/o__Clostridia_unclassified/f__Clostridia_unclassified/g__GGB2982	0.0114226	0	-5.50265	3.74125e-08
k__Bacteria/p__Firmicutes/c__Clostridia/o__Eubacteriales/f__Eubacteriales_unclassified/g__Eubacteriales_unclassified	0.229535	0.142108	-5.36359	8.15826e-08
k__Bacteria/p__Firmicutes/c__Clostridia/o__Eubacteriales/f__Lachnospiraceae/g__Lachnospiraceae_unclassified	1.7548	2.08835	-5.35768	8.42984e-08
k__Bacteria/p__Firmicutes/c__CFGB9120/o__OFGB9120/f__FGB9120/g__GGB4642	0	0.0546379	5.1964	2.03181e-07
k__Bacteria/p__Firmicutes/c__Clostridia/o__Eubacteriales/f__Oscillospiraceae/g__Dysosmobacter	0.350398	0.474773	-5.06719	4.03729e-07
k__Bacteria/p__Firmicutes/c__Clostridia/o__Eubacteriales/f__Lachnospiraceae/g__Fusicatenibacter	0.17702	0.137568	-4.90639	9.27695e-07
k__Bacteria/p__Firmicutes/c__Clostridia/o__Eubacteriales/f__Clostridiaceae/g__GGB9063	0.0799298	0	-4.87568	1.08435e-06
k__Bacteria/p__Firmicutes/c__Clostridia/o__Eubacteriales/f__Lachnospiraceae/g__Anaerostipes	0.14452	0.0613349	-4.73246	2.21815e-06
k__Bacteria/p__Proteobacteria/c__Gammaproteobacteria/o__Enterobacterales/f__Enterobacteriaceae/g__Escherichia	0	1.66461	4.6758	2.92804e-06
k__Bacteria/p__Firmicutes/c__Clostridia/o__Eubacteriales/f__Lachnospiraceae/g__Roseburia	0.788786	1.13553	-4.6646	3.09225e-06
k__Bacteria/p__Bacteroidetes/c__Bacteroidia/o__Bacteroidales/f__Bacteroidaceae/g__Bacteroides	35.2749	9.24776	-4.66102	3.14654e-06
k__Bacteria/p__Tenericutes/c__CFGB1787/o__OFGB1787/f__FGB1787/g__GGB4745	0.164621	0	-4.58774	4.48075e-06
k__Bacteria/p__Firmicutes/c__Clostridia/o__Eubacteriales/f__Lachnospiraceae/g__Blautia	0.893725	0.312391	-4.57627	4.7333e-06
k__Bacteria/p__Firmicutes/c__Clostridia/o__Eubacteriales/f__Lachnospiraceae/g__Lachnoclostridium	0.039295	0	-4.11432	3.88316e-05
k__Bacteria/p__Firmicutes/c__Clostridia/o__Eubacteriales/f__Clostridiaceae/g__GGB9061	0	0.0939145	4.10359	4.06781e-05
k__Bacteria/p__Proteobacteria/c__Betaproteobacteria/o__Burkholderiales/f__Oxalobacteraceae/g__Oxalobacter	0.0181448	0	-4.05361	5.04322e-05
k__Bacteria/p__Firmicutes/c__Clostridia/o__Clostridia_unclassified/f__Clostridia_unclassified/g__GGB9537	0.0199814	0	-4.03465	5.4684e-05
k__Bacteria/p__Firmicutes/c__Erysipelotrichia/o__Erysipelotrichales/f__Erysipelotrichaceae/g__Holdemania	0.00139132	0	-4.00666	6.15838e-05
k__Bacteria/p__Firmicutes/c__Clostridia/o__Eubacteriales/f__Clostridiaceae/g__Clostridium	0.990153	0.964982	-3.98916	6.63071e-05
k__Bacteria/p__Bacteroidetes/c__Bacteroidia/o__Bacteroidales/f__Tannerellaceae/g__Parabacteroides	2.12606	2.08409	-3.75818	0.000171154
k__Bacteria/p__Firmicutes/c__Clostridia/o__Eubacteriales/f__Oscillospiraceae/g__Pseudoflavonifractor	0.00785804	0	-3.74733	0.000178729
k__Bacteria/p__Firmicutes/c__Clostridia/o__Eubacteriales/f__Oscillospiraceae/g__Faecalibacterium	0.9747	2.00405	-3.72507	0.000195263
k__Bacteria/p__Bacteroidetes/c__Bacteroidia/o__Bacteroidales/f__Bacteroidaceae/g__Phocaeicola	22.7636	12.3757	-3.35252	0.000800791
k__Bacteria/p__Firmicutes/c__Bacilli/o__Lactobacillales/f__Lactobacillaceae/g__GGB4566	0.464575	0	-3.27651	0.00105099
k__Bacteria/p__Proteobacteria/c__Alphaproteobacteria/o__Sphingomonadales/f__Sphingomonadaceae/g__GGB9759	0	0.0301873	3.2322	0.00122842
k__Bacteria/p__Firmicutes/c__Clostridia/o__Eubacteriales/f__Oscillospiraceae/g__GGB9619	0.0215124	0	-3.22605	0.00125511
k__Bacteria/p__Firmicutes/c__Clostridia/o__Candidatus_Borkfalkiales/f__Candidatus_Borkfalkiaceae/g__Candidatus_Borkfalkia	0.0127705	0.000292966	-3.11656	0.00182977
k__Bacteria/p__Firmicutes/c__Clostridia/o__Eubacteriales/f__Eubacteriales_unclassified/g__Intestinimonas	0.0513303	0.00185503	-2.9878	0.00280998
k__Bacteria/p__Firmicutes/c__Clostridia/o__Eubacteriales/f__Oscillospiraceae/g__Flavonifractor	0.12636	0.000635344	-2.87142	0.00408636
k__Bacteria/p__Proteobacteria/c__Deltaproteobacteria/o__Desulfovibrionales/f__Desulfovibrionaceae/g__GGB9818	0.00959451	0.000507613	-2.84756	0.00440556
k__Bacteria/p__Firmicutes/c__CFGB2915/o__OFGB2915/f__FGB2915/g__GGB36267	0.00779487	0.00192373	-2.7866	0.0053265
k__Bacteria/p__Firmicutes/c__CFGB1838/o__OFGB1838/f__FGB1838/g__GGB4672	0.00827243	2.52149e-05	-2.67844	0.00739651
k__Bacteria/p__Firmicutes/c__Clostridia/o__Eubacteriales/f__Oscillospiraceae/g__Anaerotruncus	0.00402798	0.00034215	-2.66448	0.00771083
k__Bacteria/p__Firmicutes/c__Bacilli/o__Lactobacillales/f__Streptococcaceae/g__Lactococcus	0.0105829	0.000218997	-2.64885	0.00807661
k__Bacteria/p__Actinobacteria/c__Coriobacteriia/o__Coriobacteriales/f__Coriobacteriaceae/g__Collinsella	0.0622158	0.255857	-2.58609	0.00970717
k__Bacteria/p__Firmicutes/c__CFGB11916/o__OFGB11916/f__FGB11916/g__GGB34540	0.0217747	0.00327676	-2.56794	0.0102304
k__Bacteria/p__Firmicutes/c__CFGB2840/o__OFGB2840/f__FGB2840/g__GGB9091	0.00365413	0.000309172	-2.56361	0.0103591
k__Bacteria/p__Firmicutes/c__CFGB2881/o__OFGB2881/f__FGB2881/g__GGB9189	0	0.00946167	2.48665	0.012895
k__Bacteria/p__Firmicutes/c__Clostridia/o__Eubacteriales/f__Clostridiaceae/g__Butyricicoccus	0	0.0106076	2.47099	0.0134741
k__Bacteria/p__Firmicutes/c__CFGB75721/o__OFGB75721/f__FGB75721/g__GGB9524	0.0295502	0.0109616	-2.46998	0.013512
k__Bacteria/p__Firmicutes/c__Clostridia/o__Eubacteriales/f__Lachnospiraceae/g__GGB3746	0.0611805	0.00842924	-2.4242	0.0153423
k__Bacteria/p__Firmicutes/c__Clostridia/o__Clostridia_unclassified/f__Clostridia_unclassified/g__Candidatus_Geddesella	0.00668282	0.00225008	-2.3619	0.0181817
k__Bacteria/p__Firmicutes/c__CFGB1126/o__OFGB1126/f__FGB1126/g__GGB2848	0.00309605	6.12015e-05	-2.3439	0.0190834
k__Bacteria/p__Firmicutes/c__Clostridia/o__Clostridia_unclassified/f__Clostridia_unclassified/g__GGB9531	0.0103055	0.003491	-2.25634	0.0240493
k__Bacteria/p__Firmicutes/c__CFGB1012/o__OFGB1012/f__FGB1012/g__GGB2657	0.00329364	0.00174364	-2.24337	0.024873
k__Bacteria/p__Proteobacteria/c__Alphaproteobacteria/o__Hyphomicrobiales/f__Methylobacteriaceae/g__Methylobacterium	0.0102137	0.00123709	-2.23978	0.025105
k__Bacteria/p__Firmicutes/c__CFGB4623/o__OFGB4623/f__FGB4623/g__GGB9525	0.000794817	0.00172607	-2.21397	0.026831
k__Bacteria/p__Firmicutes/c__CFGB2930/o__OFGB2930/f__FGB2930/g__GGB9253	0.0030184	0.0287851	-2.12886	0.0332658
k__Bacteria/p__Firmicutes/c__Bacilli/o__Lactobacillales/f__Lactobacillaceae/g__GGB9522	0.00142815	0.000775219	-2.12375	0.0336907
k__Bacteria/p__Firmicutes/c__Clostridia/o__Eubacteriales/f__Peptostreptococcaceae/g__Romboutsia	0.00115517	0.000947327	-2.0806	0.0374702
k__Bacteria/p__Firmicutes/c__Clostridia/o__Clostridiales/f__Clostridiales_unclassified/g__Lawsonibacter	0.0181517	0.0356405	-2.07604	0.0378902
k__Bacteria/p__Verrucomicrobia/c__Verrucomicrobiae/o__Verrucomicrobiales/f__Akkermansiaceae/g__Akkermansia	1.60158	0.026369	-2.06617	0.0388126
k__Bacteria/p__Firmicutes/c__CFGB10021/o__OFGB10021/f__FGB10021/g__GGB13402	0.0722198	0.00244813	-2.05597	0.0397853
k__Bacteria/p__Firmicutes/c__Clostridia/o__Eubacteriales/f__Clostridiaceae/g__GGB3175	0.131059	0.0815717	-2.01614	0.0437856
k__Bacteria/p__Firmicutes/c__Clostridia/o__Clostridia_unclassified/f__Clostridia_unclassified/g__GGB9545	0.00246137	0.00130083	-2.00139	0.0453506
k__Bacteria/p__Firmicutes/c__Clostridia/o__Eubacteriales/f__Eubacteriales_unclassified/g__Lawsonibacter	0.0131672	0.000687048	-1.99422	0.0461283
k__Bacteria/p__Firmicutes/c__CFGB2933/o__OFGB2933/f__FGB2933/g__GGB9262	0.00567664	0.00432664	-1.9768	0.0480639
k__Bacteria/p__Firmicutes/c__Clostridia/o__Eubacteriales/f__Lachnospiraceae/g__Anaerotignum	0.0982427	0.0392587	-1.95871	0.0501468
k__Bacteria/p__Firmicutes/c__Clostridia/o__Eubacteriales/f__Lachnospiraceae/g__GGB3616	0.00305187	0.00487334	-1.94734	0.0514942
k__Bacteria/p__Bacteroidetes/c__Bacteroidia/o__Bacteroidales/f__Muribaculaceae/g__GGB6128	0.626733	0.00370315	-1.92932	0.0536911
k__Bacteria/p__Firmicutes/c__CFGB3047/o__OFGB3047/f__FGB3047/g__GGB52130	0.000733434	0.00221525	-1.9051	0.0567673
k__Bacteria/p__Firmicutes/c__CFGB58251/o__OFGB58251/f__FGB58251/g__GGB9762	0.0100083	0.00637363	-1.892	0.0584914
k__Bacteria/p__Firmicutes/c__Bacilli/o__Lactobacillales/f__Lactobacillaceae/g__GGB4588	0.00575772	0.00517862	-1.85481	0.0636238
k__Bacteria/p__Firmicutes/c__Bacilli/o__Lactobacillales/f__Lactobacillaceae/g__GGB79770	0.00729668	0.00759999	-1.85404	0.0637335
k__Bacteria/p__Firmicutes/c__Clostridia/o__Clostridia_unclassified/f__Clostridia_unclassified/g__GGB33586	0.0140576	0.00244142	-1.85069	0.0642146
k__Bacteria/p__Firmicutes/c__Clostridia/o__Eubacteriales/f__Lachnospiraceae/g__GGB3653	0.000531326	0.0508044	1.84788	0.0646199
k__Bacteria/p__Bacteroidetes/c__CFGB629/o__OFGB629/f__FGB629/g__GGB1495	0	1.48655	1.81974	0.0687989
k__Bacteria/p__Firmicutes/c__Clostridia/o__Eubacteriales/f__Eubacteriales_Family_XIII_Incertae_Sedis/g__Mogibacterium	0.013358	0.000986818	-1.81911	0.068895
k__Bacteria/p__Firmicutes/c__CFGB3043/o__OFGB3043/f__FGB3043/g__GGB9551	0.00111619	0.00336128	-1.81781	0.0690933
k__Bacteria/p__Bacteroidetes/c__CFGB658/o__OFGB658/f__FGB658/g__GGB1627	0	7.36353	1.81602	0.0693675
k__Bacteria/p__Firmicutes/c__Negativicutes/o__Veillonellales/f__Veillonellaceae/g__Dialister	0.234678	0.0479088	-1.8156	0.0694318
k__Bacteria/p__Firmicutes/c__Clostridia/o__Eubacteriales/f__Oscillospiraceae/g__Hydrogenoanaerobacterium	0.00484195	0.0113228	-1.7968	0.0723666
k__Bacteria/p__Firmicutes/c__Clostridia/o__Eubacteriales/f__Eubacteriales_unclassified/g__Evtepia	0.000480106	0.00364089	-1.7968	0.0723668
k__Bacteria/p__Proteobacteria/c__Epsilonproteobacteria/o__Campylobacterales/f__Helicobacteraceae/g__GGB52930	0.00671179	0.0115167	-1.79625	0.0724545
k__Bacteria/p__Firmicutes/c__Clostridia/o__Eubacteriales/f__Eubacteriaceae/g__Eubacteriaceae_unclassified	0.00571913	0.00526376	-1.79605	0.0724859
k__Bacteria/p__Firmicutes/c__Erysipelotrichia/o__Erysipelotrichales/f__Coprobacillaceae/g__Coprobacillus	0.339627	0.000964824	-1.76182	0.0781006
k__Bacteria/p__Firmicutes/c__Bacilli/o__Lactobacillales/f__Lactobacillaceae/g__GGB9589	0.00441275	0.011953	-1.75342	0.0795292
k__Bacteria/p__Firmicutes/c__Bacilli/o__Bacillales/f__Staphylococcaceae/g__Staphylococcus	0.105525	0.018094	-1.74591	0.0808265
k__Bacteria/p__Firmicutes/c__Erysipelotrichia/o__Erysipelotrichales/f__Erysipelotrichaceae/g__Faecalibacillus	0.0521955	0.0219732	-1.72173	0.0851184
k__Bacteria/p__Firmicutes/c__CFGB2844/o__OFGB2844/f__FGB2844/g__GGB9110	3.42933e-05	0.00377306	-1.68216	0.0925387
k__Bacteria/p__Firmicutes/c__Clostridia/o__Eubacteriales/f__Oscillospiraceae/g__Pseudoruminococcus	0.206561	0.00652816	-1.67315	0.0942985
k__Bacteria/p__Firmicutes/c__Clostridia/o__Eubacteriales/f__Lachnospiraceae/g__Anaerobutyricum	0.186418	0.0319308	-1.66813	0.0952893
k__Bacteria/p__Firmicutes/c__CFGB3068/o__OFGB3068/f__FGB3068/g__GGB9760	0.0258019	0.124005	1.66558	0.0957976
k__Bacteria/p__Firmicutes/c__Clostridia/o__Eubacteriales/f__Eubacteriales_unclassified/g__GGB3351	0.00301192	0.0023832	-1.66399	0.0961145
k__Bacteria/p__Proteobacteria/c__Gammaproteobacteria/o__Pasteurellales/f__Pasteurellaceae/g__Haemophilus	0.481649	0.0178963	-1.66329	0.0962536
k__Bacteria/p__Bacteroidetes/c__Bacteroidia/o__Bacteroidales/f__Prevotellaceae/g__Marseilla	0.146406	0.02531	-1.64827	0.0992967
k__Bacteria/p__Firmicutes/c__Clostridia/o__Eubacteriales/f__Oscillospiraceae/g__Anaeromassilibacillus	0.00942275	0.00321195	-1.61691	0.105897
k__Bacteria/p__Firmicutes/c__CFGB1011/o__OFGB1011/f__FGB1011/g__GGB2653	7.46669e-05	0.00115582	-1.61599	0.106097
k__Bacteria/p__Bacteroidetes/c__Bacteroidia/o__Bacteroidales/f__Tannerellaceae/g__GGB1407	0	1.19932	1.61462	0.106392
k__Bacteria/p__Firmicutes/c__CFGB3172/o__OFGB3172/f__FGB3172/g__GGB10692	0.00456911	0.0170903	-1.61354	0.106628
k__Bacteria/p__Firmicutes/c__CFGB1311/o__OFGB1311/f__FGB1311/g__GGB3146	0.0119551	0.00785239	-1.59976	0.109653
k__Bacteria/p__Firmicutes/c__CFGB3071/o__OFGB3071/f__FGB3071/g__GGB9778	0.00223533	0.0166509	-1.59747	0.110162
k__Bacteria/p__Firmicutes/c__Clostridia/o__Eubacteriales/f__Oscillospiraceae/g__Ruthenibacterium	0.580891	0.0184979	-1.58374	0.113252
k__Bacteria/p__Bacteroidetes/c__Bacteroidia/o__Bacteroidales/f__Porphyromonadaceae/g__Porphyromonas	0.000727739	0.00412658	-1.56981	0.11646
k__Bacteria/p__Firmicutes/c__Clostridia/o__Eubacteriales/f__Lachnospiraceae/g__Enterocloster	0.107826	0.0715974	-1.54832	0.121545
k__Bacteria/p__Firmicutes/c__Negativicutes/o__Acidaminococcales/f__Acidaminococcaceae/g__Phascolarctobacterium	0.259249	0.00994712	-1.53196	0.125532
k__Bacteria/p__Firmicutes/c__CFGB38642/o__OFGB38642/f__FGB38642/g__GGB9758	0.0565333	0.273412	1.50543	0.132213
k__Bacteria/p__Tenericutes/c__CFGB1789/o__OFGB1789/f__FGB1789/g__GGB4754	0	0.158298	1.46525	0.142854
k__Bacteria/p__Proteobacteria/c__Betaproteobacteria/o__Burkholderiales/f__Sutterellaceae/g__Duodenibacillus	1.0035	0.757706	-1.44719	0.147844
k__Bacteria/p__Firmicutes/c__Clostridia/o__Eubacteriales/f__Oscillospiraceae/g__GGB4694	0.0677536	0.0286943	-1.43516	0.151242
k__Bacteria/p__Bacteroidetes/c__CFGB667/o__OFGB667/f__FGB667/g__GGB1662	0.0274291	0.0725909	-1.41775	0.156264
k__Bacteria/p__Firmicutes/c__CFGB58291/o__OFGB58291/f__FGB58291/g__GGB9264	0	0.145777	1.41749	0.15634
k__Bacteria/p__Firmicutes/c__Negativicutes/o__Selenomonadales/f__Selenomonadaceae/g__GGB79734	0.00646277	0.0477811	1.4111	0.158216
k__Bacteria/p__Firmicutes/c__CFGB31455/o__OFGB31455/f__FGB31455/g__GGB31460	0.067681	0.0944133	-1.40043	0.161384
k__Bacteria/p__Firmicutes/c__Bacilli/o__Lactobacillales/f__Streptococcaceae/g__GGB41213	0	0.085768	1.38283	0.166717
k__Bacteria/p__Firmicutes/c__Clostridia/o__Eubacteriales/f__Oscillospiraceae/g__GGB34228	0.00119295	0.0197966	1.38188	0.167008
k__Bacteria/p__Firmicutes/c__Clostridia/o__Eubacteriales/f__Lachnospiraceae/g__Lacrimispora	0.0107648	0.0156821	-1.37455	0.169272
k__Bacteria/p__Proteobacteria/c__CFGB2403/o__OFGB2403/f__FGB2403/g__GGB6601	0.147082	0.137221	-1.36583	0.171992
k__Bacteria/p__Firmicutes/c__Erysipelotrichia/o__Erysipelotrichales/f__Erysipelotrichaceae/g__Catenibacterium	0	0.0957623	1.36084	0.173564
k__Bacteria/p__Firmicutes/c__CFGB1799/o__OFGB1799/f__FGB1799/g__GGB4770	0	0.101131	1.34431	0.178849
k__Bacteria/p__Firmicutes/c__Clostridia/o__Eubacteriales/f__Oscillospiraceae/g__GGB9737	0	0.0685401	1.33873	0.18066
k__Bacteria/p__Proteobacteria/c__Epsilonproteobacteria/o__Campylobacterales/f__Campylobacteraceae/g__Campylobacter	5.3634e-05	0.0108167	-1.33792	0.180923
k__Bacteria/p__Firmicutes/c__Clostridia/o__Eubacteriales/f__Oscillospiraceae/g__GGB9637	0	0.091124	1.33704	0.181211
k__Bacteria/p__Firmicutes/c__Negativicutes/o__Veillonellales/f__Veillonellaceae/g__Megasphaera	0.00829959	0.0363564	-1.32625	0.184758
k__Bacteria/p__Firmicutes/c__Clostridia/o__Eubacteriales/f__Oscillospiraceae/g__Agathobaculum	0.0145188	0.00985612	-1.31016	0.190142
k__Bacteria/p__Firmicutes/c__CFGB76783/o__OFGB76783/f__FGB76783/g__GGB80011	0.0485548	0.133551	1.29232	0.196247
k__Bacteria/p__Firmicutes/c__CFGB13380/o__OFGB13380/f__FGB13380/g__GGB4704	0	0.000473932	-1.29078	0.196781
k__Bacteria/p__Firmicutes/c__Clostridia/o__Clostridia_unclassified/f__Clostridia_unclassified/g__GGB9534	0.00707863	0.0309798	-1.28236	0.199715
k__Bacteria/p__Proteobacteria/c__Alphaproteobacteria/o__Rhodobacterales/f__Rhodobacteraceae/g__GGB16040	0.0042802	0.0545257	-1.27861	0.201034
k__Bacteria/p__Firmicutes/c__Clostridia/o__Eubacteriales/f__Lachnospiraceae/g__Faecalicatena	0.0251571	0.0546212	-1.27155	0.203532
k__Bacteria/p__Bacteroidetes/c__CFGB635/o__OFGB635/f__FGB635/g__GGB1497	0.434607	0.188682	-1.26851	0.204616
k__Bacteria/p__Firmicutes/c__CFGB38642/o__OFGB38642/f__FGB38642/g__GGB9766	0.00114717	0.0269314	1.26508	0.205844
k__Bacteria/p__Proteobacteria/c__Betaproteobacteria/o__Burkholderiales/f__Sutterellaceae/g__Parasutterella	0.0330113	0.00585967	-1.26376	0.206316
k__Bacteria/p__Firmicutes/c__Clostridia/o__Eubacteriales/f__Oscillospiraceae/g__Vescimonas	1.13236	0.357107	-1.26091	0.207342
k__Bacteria/p__Proteobacteria/c__Gammaproteobacteria/o__Enterobacterales/f__Enterobacteriaceae/g__Citrobacter	0	1.87289	1.25706	0.208731
k__Bacteria/p__Firmicutes/c__Clostridia/o__Eubacteriales/f__Lachnospiraceae/g__GGB51269	0	0.101255	1.24269	0.213982
k__Bacteria/p__Firmicutes/c__CFGB2950/o__OFGB2950/f__FGB2950/g__GGB9291	0	0.0821962	1.23857	0.215505
k__Bacteria/p__Firmicutes/c__Erysipelotrichia/o__Erysipelotrichales/f__Erysipelotrichaceae/g__GGB9171	0	0.0798185	1.22946	0.218901
k__Bacteria/p__Firmicutes/c__CFGB9298/o__OFGB9298/f__FGB9298/g__GGB27377	0.546935	0.864636	-1.20306	0.228951
k__Bacteria/p__Firmicutes/c__CFGB2942/o__OFGB2942/f__FGB2942/g__GGB9288	0	0.0447827	1.20279	0.229057
k__Bacteria/p__Firmicutes/c__CFGB1226/o__OFGB1226/f__FGB1226/g__GGB2996	0	0.0847782	1.14879	0.250642
k__Bacteria/p__Proteobacteria/c__CFGB2404/o__OFGB2404/f__FGB2404/g__GGB6608	0.32794	0.300643	-1.14283	0.253111
k__Bacteria/p__Firmicutes/c__Clostridia/o__Eubacteriales/f__Eubacteriales_Family_XIII_Incertae_Sedis/g__Eubacteriales_Family_XIII_Incertae_Sedis_unclassified	0.0213682	0.00573229	-1.13474	0.256484
k__Bacteria/p__Candidatus_Melainabacteria/c__CFGB2107/o__OFGB2107/f__FGB2107/g__GGB6019	6.73054e-05	0.072975	-1.10366	0.26974
k__Bacteria/p__Firmicutes/c__CFGB1359/o__OFGB1359/f__FGB1359/g__GGB3321	0.0597913	0.0266569	-1.07873	0.280707
k__Bacteria/p__Firmicutes/c__CFGB2954/o__OFGB2954/f__FGB2954/g__GGB9296	0.0538391	0.0133959	-1.06124	0.288581
k__Bacteria/p__Firmicutes/c__Clostridia/o__Clostridia_unclassified/f__Clostridia_unclassified/g__GGB9774	0	0.103013	1.06043	0.288949
k__Bacteria/p__Tenericutes/c__CFGB343/o__OFGB343/f__FGB343/g__GGB781	0.00325169	0.132768	-1.03706	0.29971
k__Bacteria/p__Firmicutes/c__Clostridia/o__Eubacteriales/f__Eubacteriales_unclassified/g__Gemmiger	0.0251142	0.420928	1.03452	0.300891
k__Bacteria/p__Firmicutes/c__Clostridia/o__Eubacteriales/f__Oscillospiraceae/g__GGB3345	0.485378	0.0162758	-1.03065	0.302706
k__Bacteria/p__Firmicutes/c__CFGB2949/o__OFGB2949/f__FGB2949/g__GGB9290	0	0.0239023	1.02952	0.303235
k__Bacteria/p__Firmicutes/c__CFGB76112/o__OFGB76112/f__FGB76112/g__GGB79630	0.127787	0.0341648	-1.02231	0.306633
k__Bacteria/p__Firmicutes/c__CFGB28372/o__OFGB28372/f__FGB28372/g__GGB9083	0	0.118966	1.01974	0.307851
k__Bacteria/p__Proteobacteria/c__CFGB2429/o__OFGB2429/f__FGB2429/g__GGB77437	0	0.0413162	1.01635	0.309463
k__Archaea/p__Thaumarchaeota/c__Thaumarchaeota_unclassified/o__Nitrosopumilales/f__Nitrosopumilaceae/g__Nitrosopumilus	0.0102051	0.00998399	-0.99409	0.320179
k__Bacteria/p__Firmicutes/c__CFGB2985/o__OFGB2985/f__FGB2985/g__GGB9350	0.00516833	0.0103393	-0.986801	0.32374
k__Bacteria/p__Firmicutes/c__Clostridia/o__Eubacteriales/f__Oscillospiraceae/g__GGB9614	0.0176118	0.0422338	-0.983643	0.325291
k__Bacteria/p__Firmicutes/c__Clostridia/o__Eubacteriales/f__Oscillospiraceae/g__Oscillibacter	0.353238	0.199994	-0.981783	0.326207
k__Bacteria/p__Proteobacteria/c__Deltaproteobacteria/o__Desulfovibrionales/f__Desulfovibrionaceae/g__Bilophila	0.0767664	0.152815	-0.968669	0.33271
k__Bacteria/p__Firmicutes/c__Clostridia/o__Eubacteriales/f__Oscillospiraceae/g__GGB9618	0.0878526	0.0596881	0.963626	0.335233
k__Bacteria/p__Firmicutes/c__CFGB72924/o__OFGB72924/f__FGB72924/g__GGB3612	0.0864899	0.186703	0.932667	0.350992
k__Bacteria/p__Bacteroidetes/c__CFGB1670/o__OFGB1670/f__FGB1670/g__GGB47687	0.139667	0.0898023	-0.89323	0.371734
k__Bacteria/p__Bacteroidetes/c__Bacteroidia/o__Bacteroidales/f__Porphyromonadaceae/g__Sanguibacteroides	0.0141475	0.0174085	-0.871087	0.383707
k__Bacteria/p__Firmicutes/c__CFGB1798/o__OFGB1798/f__FGB1798/g__GGB4769	0	0.0505466	0.858967	0.390359
k__Bacteria/p__Firmicutes/c__Clostridia/o__Eubacteriales/f__Eubacteriaceae/g__Eubacterium	0.108931	0.319312	-0.855599	0.39222
k__Bacteria/p__Proteobacteria/c__Betaproteobacteria/o__Burkholderiales/f__Sutterellaceae/g__Sutterella	0.905929	0.492813	-0.847574	0.396675
k__Bacteria/p__Firmicutes/c__Clostridia/o__Eubacteriales/f__Oscillospiraceae/g__GGB9621	0.0048355	0.0157998	-0.844663	0.398299
k__Bacteria/p__Firmicutes/c__Bacilli/o__Lactobacillales/f__Lactobacillaceae/g__GGB9595	0	0.0884957	0.832691	0.405019
k__Bacteria/p__Firmicutes/c__CFGB9581/o__OFGB9581/f__FGB9581/g__GGB9581	6.13819e-05	0.165538	0.803936	0.421434
k__Bacteria/p__Firmicutes/c__Clostridia/o__Clostridia_unclassified/f__Clostridia_unclassified/g__GGB13404	0.0617335	0.0395214	-0.803592	0.421633
k__Bacteria/p__Firmicutes/c__Bacilli/o__Lactobacillales/f__Lactobacillaceae/g__GGB4587	0.000379312	0.0204792	-0.778039	0.436546
k__Bacteria/p__Firmicutes/c__Bacilli/o__Lactobacillales/f__Lactobacillaceae/g__GGB9602	0.116842	0.102252	0.76355	0.445136
k__Bacteria/p__Firmicutes/c__CFGB3529/o__OFGB3529/f__FGB3529/g__GGB3570	0.000166492	0.00860902	-0.761857	0.446146
k__Bacteria/p__Firmicutes/c__Bacilli/o__Lactobacillales/f__Lactobacillaceae/g__GGB9603	0.0172123	0.0363865	-0.761421	0.446405
k__Archaea/p__Euryarchaeota/c__Methanobacteria/o__Methanobacteriales/f__Methanobacteriaceae/g__Methanobrevibacter	0	0.00831629	0.750818	0.452762
k__Bacteria/p__Candidatus_Melainabacteria/c__Candidatus_Melainabacteria_unclassified/o__Candidatus_Gastranaerophilales/f__Candidatus_Gastranaerophilales_unclassified/g__Candidatus_Gastranaerophilales_unclassified	0.0910515	0.0555632	-0.748574	0.454114
k__Bacteria/p__Firmicutes/c__Clostridia/o__Eubacteriales/f__Lachnospiraceae/g__GGB3619	0.0694244	0.611327	0.737426	0.460863
k__Bacteria/p__Actinobacteria/c__Coriobacteriia/o__Eggerthellales/f__Eggerthellaceae/g__Slackia	0.00411018	0.0173244	-0.731258	0.464621
k__Bacteria/p__Firmicutes/c__Negativicutes/o__Veillonellales/f__Veillonellaceae/g__Allisonella	0.000247137	0.00107957	-0.728578	0.46626
k__Bacteria/p__Lentisphaerae/c__CFGB2345/o__OFGB2345/f__FGB2345/g__GGB6470	0.17736	0.0690497	-0.72429	0.468888
k__Bacteria/p__Bacteroidetes/c__Bacteroidia/o__Bacteroidales/f__Rikenellaceae/g__Alistipes	5.5904	5.08367	-0.723401	0.469434
k__Bacteria/p__Firmicutes/c__Clostridia/o__Eubacteriales/f__Lachnospiraceae/g__GGB79634	9.69995e-05	0.0189642	-0.71337	0.475617
k__Bacteria/p__Firmicutes/c__Clostridia/o__Eubacteriales/f__Clostridiaceae/g__GGB79828	0	0.12078	0.707472	0.479273
k__Bacteria/p__Firmicutes/c__Bacilli/o__Bacillales/f__Staphylococcaceae/g__GGB4664	0.125953	0.0567889	-0.685161	0.493242
k__Bacteria/p__Bacteroidetes/c__Bacteroidia/o__Bacteroidales/f__Odoribacteraceae/g__Odoribacter	0.419088	0.704943	-0.679677	0.496709
k__Bacteria/p__Firmicutes/c__CFGB1425/o__OFGB1425/f__FGB1425/g__GGB3491	0	0.00234041	-0.658707	0.510084
k__Bacteria/p__Bacteroidetes/c__Bacteroidia/o__Bacteroidales/f__Barnesiellaceae/g__Coprobacter	0.437303	0.25902	-0.658442	0.510254
k__Bacteria/p__Firmicutes/c__Clostridia/o__Eubacteriales/f__Lachnospiraceae/g__Lachnospira	0.365709	0.599121	-0.649564	0.515974
k__Bacteria/p__Firmicutes/c__Bacilli/o__Lactobacillales/f__Lactobacillaceae/g__GGB4605	0	0.00499691	-0.636034	0.524754
k__Bacteria/p__Firmicutes/c__Erysipelotrichia/o__Erysipelotrichales/f__Erysipelotrichaceae/g__Holdemanella	0.137959	0.127855	-0.631227	0.527892
k__Bacteria/p__Verrucomicrobia/c__CFGB2164/o__OFGB2164/f__FGB2164/g__GGB6132	0.0779297	0.115612	0.628006	0.53
k__Bacteria/p__Firmicutes/c__Clostridia/o__Eubacteriales/f__Lachnospiraceae/g__Mediterraneibacter	0.102388	0.360974	-0.61809	0.536516
k__Bacteria/p__Proteobacteria/c__Gammaproteobacteria/o__Pseudomonadales/f__Pseudomonadaceae/g__GGB9747	0.145504	0.47515	0.610459	0.541558
k__Bacteria/p__Firmicutes/c__CFGB1798/o__OFGB1798/f__FGB1798/g__GGB4768	0.0507858	0.0623864	-0.61018	0.541743
k__Bacteria/p__Firmicutes/c__Clostridia/o__Eubacteriales/f__Oscillospiraceae/g__Ruminococcus	1.69446	1.26772	-0.606824	0.543968
k__Bacteria/p__Lentisphaerae/c__Lentisphaeria/o__Victivallales/f__Victivallaceae/g__Victivallis	0.0600803	0.102774	-0.600735	0.548017
k__Bacteria/p__Firmicutes/c__CFGB1201/o__OFGB1201/f__FGB1201/g__GGB2958	0	0.00206249	-0.595398	0.551578
k__Bacteria/p__Firmicutes/c__Erysipelotrichia/o__Erysipelotrichales/f__Coprobacillaceae/g__Catenibacterium	0.0259148	0.0577003	-0.593977	0.552528
k__Bacteria/p__Bacteroidetes/c__Bacteroidia/o__Bacteroidales/f__Odoribacteraceae/g__Butyricimonas	0.368275	0.805569	-0.592727	0.553364
k__Bacteria/p__Firmicutes/c__Clostridia/o__Eubacteriales/f__Oscillospiraceae/g__GGB33469	0.0470639	0.151858	0.573451	0.56634
k__Bacteria/p__Firmicutes/c__Erysipelotrichia/o__Erysipelotrichales/f__Erysipelotrichaceae/g__Faecalitalea	0	0.00244764	-0.56108	0.574743
k__Bacteria/p__Actinobacteria/c__Coriobacteriia/o__Eggerthellales/f__Eggerthellaceae/g__GGB4682	0	0.00267275	-0.559098	0.576095
k__Bacteria/p__Firmicutes/c__CFGB1778/o__OFGB1778/f__FGB1778/g__GGB4713	0.048756	0.18036	-0.543465	0.58681
k__Bacteria/p__Firmicutes/c__Negativicutes/o__Veillonellales/f__Veillonellaceae/g__GGB4266	0.156123	0.133481	-0.538974	0.589905
k__Bacteria/p__Firmicutes/c__Clostridia/o__Clostridia_unclassified/f__Clostridia_unclassified/g__GGB9444	0.00388432	0.00601497	-0.534798	0.592789
k__Bacteria/p__Firmicutes/c__Clostridia/o__Eubacteriales/f__Oscillospiraceae/g__GGB9635	0.565454	1.04718	0.523759	0.600446
k__Bacteria/p__Firmicutes/c__Clostridia/o__Eubacteriales/f__Lachnospiraceae/g__Coprococcus	0.0761625	0.350588	0.519971	0.603084
k__Bacteria/p__Firmicutes/c__CFGB1355/o__OFGB1355/f__FGB1355/g__GGB3306	0.0283456	0.162456	-0.514038	0.607225
k__Bacteria/p__Firmicutes/c__Bacilli/o__Lactobacillales/f__Lactobacillaceae/g__GGB4569	0.194792	0.182403	-0.506215	0.612706
k__Bacteria/p__Bacteroidetes/c__Bacteroidia/o__Bacteroidales/f__Prevotellaceae/g__Paraprevotella	0.150041	0.879923	0.502977	0.61498
k__Bacteria/p__Firmicutes/c__Clostridia/o__Eubacteriales/f__Clostridiaceae/g__GGB3626	0.00562452	0.00495857	-0.48191	0.62987
k__Bacteria/p__Firmicutes/c__Clostridia/o__Eubacteriales/f__Oscillospiraceae/g__GGB9713	0.195276	0.461341	0.480763	0.630685
k__Bacteria/p__Bacteroidetes/c__CFGB4405/o__OFGB4405/f__FGB4405/g__GGB1266	0	0.619753	0.474066	0.635453
k__Bacteria/p__Firmicutes/c__CFGB1473/o__OFGB1473/f__FGB1473/g__GGB3730	0.00108437	0.00330105	-0.46415	0.64254
k__Bacteria/p__Proteobacteria/c__Gammaproteobacteria/o__Enterobacterales/f__Enterobacteriaceae/g__GGB1380	0	0.949328	0.462234	0.643913
k__Bacteria/p__Firmicutes/c__CFGB73062/o__OFGB73062/f__FGB73062/g__GGB9059	0.0997039	1.18282	0.449168	0.653311
k__Bacteria/p__Proteobacteria/c__Epsilonproteobacteria/o__Campylobacterales/f__Helicobacteraceae/g__GGB6123	0.170899	0.967752	-0.421236	0.673583
k__Bacteria/p__Firmicutes/c__CFGB2830/o__OFGB2830/f__FGB2830/g__GGB9046	0	0.00435791	-0.418248	0.675766
k__Bacteria/p__Bacteroidetes/c__CFGB1458/o__OFGB1458/f__FGB1458/g__GGB1458	0	0.396453	0.417382	0.676399
k__Bacteria/p__Firmicutes/c__CFGB1800/o__OFGB1800/f__FGB1800/g__GGB4774	0	0.00565624	-0.414588	0.678444
k__Bacteria/p__Firmicutes/c__Clostridia/o__Eubacteriales/f__Oscillospiraceae/g__GGB13493	0.0272091	1.41774	-0.410637	0.681338
k__Bacteria/p__Firmicutes/c__CFGB10325/o__OFGB10325/f__FGB10325/g__GGB4669	0	0.303931	0.407975	0.683292
k__Bacteria/p__Firmicutes/c__Bacilli/o__Lactobacillales/f__Streptococcaceae/g__Streptococcus	0.00182859	0.0583222	-0.407843	0.683389
k__Bacteria/p__Firmicutes/c__Clostridia/o__Eubacteriales/f__Clostridiaceae/g__GGB3176	0	0.218352	0.405528	0.685089
k__Bacteria/p__Firmicutes/c__Clostridia/o__Eubacteriales/f__Oscillospiraceae/g__Oscillospiraceae_unclassified	0.607887	1.81551	-0.398466	0.690287
k__Bacteria/p__Proteobacteria/c__Deltaproteobacteria/o__Desulfovibrionales/f__Desulfovibrionaceae/g__Desulfovibrio	0.137237	0.101214	-0.395412	0.692539
k__Bacteria/p__Firmicutes/c__CFGB15209/o__OFGB15209/f__FGB15209/g__GGB9293	0.0211877	0.0156567	-0.378546	0.705025
k__Bacteria/p__Firmicutes/c__CFGB76357/o__OFGB76357/f__FGB76357/g__GGB79845	0	0.632085	0.356972	0.721113
k__Bacteria/p__Bacteroidetes/c__CFGB529/o__OFGB529/f__FGB529/g__GGB1096	0	0.214597	0.348157	0.727722
k__Bacteria/p__Firmicutes/c__CFGB1226/o__OFGB1226/f__FGB1226/g__GGB58485	0	0.00339476	-0.340418	0.733541
k__Bacteria/p__Firmicutes/c__CFGB76465/o__OFGB76465/f__FGB76465/g__GGB80140	0.0167425	0.0655574	0.335231	0.737451
k__Bacteria/p__Firmicutes/c__CFGB2829/o__OFGB2829/f__FGB2829/g__GGB9045	0.0922921	0.701073	0.334242	0.738197
k__Bacteria/p__Firmicutes/c__CFGB3048/o__OFGB3048/f__FGB3048/g__GGB9559	0	0.00445644	-0.330979	0.74066
k__Bacteria/p__Proteobacteria/c__Betaproteobacteria/o__Burkholderiales/f__Sutterellaceae/g__Dakarella	0	0.272091	0.326497	0.744049
k__Bacteria/p__Bacteroidetes/c__CFGB602/o__OFGB602/f__FGB602/g__GGB1420	0	0.169476	0.323467	0.746341
k__Bacteria/p__Bacteroidetes/c__Bacteroidia/o__Bacteroidales/f__Prevotellaceae/g__GGB1146	0.770876	1.46887	-0.320508	0.748584
k__Bacteria/p__Firmicutes/c__CFGB1778/o__OFGB1778/f__FGB1778/g__GGB4710	0	0.181384	0.303085	0.761825
k__Bacteria/p__Proteobacteria/c__Deltaproteobacteria/o__Desulfovibrionales/f__Desulfovibrionaceae/g__GGB9813	0	0.128373	0.293537	0.769112
k__Bacteria/p__Firmicutes/c__Clostridia/o__Eubacteriales/f__Oscillospiraceae/g__GGB9627	0.048963	0.00942382	0.286456	0.774529
k__Bacteria/p__Bacteroidetes/c__Bacteroidia/o__Bacteroidales/f__Rikenellaceae/g__GGB3281	0	0.1176	0.282462	0.777589
k__Bacteria/p__Firmicutes/c__CFGB4559/o__OFGB4559/f__FGB4559/g__GGB2983	0	0.00536923	-0.281147	0.778598
k__Bacteria/p__Firmicutes/c__CFGB1507/o__OFGB1507/f__FGB1507/g__GGB3815	0.00374461	0.00787346	-0.281123	0.778616
k__Bacteria/p__Firmicutes/c__Clostridia/o__Eubacteriales/f__Oscillospiraceae/g__GGB9642	0.00584313	0.00852714	-0.2785	0.780628
k__Bacteria/p__Firmicutes/c__Bacilli/o__Lactobacillales/f__Lactobacillaceae/g__GGB4567	0.103779	0.823378	0.274488	0.783709
k__Bacteria/p__Firmicutes/c__Clostridia/o__Eubacteriales/f__Oscillospiraceae/g__GGB9699	0.010392	0.0184838	-0.272126	0.785525
k__Bacteria/p__Firmicutes/c__Clostridia/o__Eubacteriales/f__Oscillospiraceae/g__GGB9616	0.0328828	0.116552	0.243163	0.807879
k__Bacteria/p__Firmicutes/c__CFGB2960/o__OFGB2960/f__FGB2960/g__GGB9302	0	0.126266	0.234987	0.814218
k__Bacteria/p__Actinobacteria/c__Actinomycetia/o__Bifidobacteriales/f__Bifidobacteriaceae/g__Bifidobacterium	0.14259	0.297331	0.230558	0.817658
k__Bacteria/p__Proteobacteria/c__CFGB13104/o__OFGB13104/f__FGB13104/g__GGB6612	0.0148977	0.353356	0.21067	0.833145
k__Bacteria/p__Firmicutes/c__Bacilli/o__Lactobacillales/f__Lactobacillaceae/g__GGB4653	0	0.00573976	-0.209597	0.833982
k__Bacteria/p__Firmicutes/c__CFGB3069/o__OFGB3069/f__FGB3069/g__GGB9767	0.0270763	0.0810393	0.20792	0.835291
k__Bacteria/p__Firmicutes/c__Clostridia/o__Eubacteriales/f__Clostridiaceae/g__GGB3623	0	0.88495	0.206582	0.836336
k__Bacteria/p__Firmicutes/c__CFGB2932/o__OFGB2932/f__FGB2932/g__GGB9261	0.542876	0.33082	0.203559	0.838698
k__Bacteria/p__Proteobacteria/c__Betaproteobacteria/o__Burkholderiales/f__Sutterellaceae/g__GGB74552	0	0.0792096	0.201521	0.840291
k__Bacteria/p__Actinobacteria/c__Coriobacteriia/o__Coriobacteriales/f__Coriobacteriaceae/g__Senegalimassilia	0	0.0063617	-0.200784	0.840867
k__Bacteria/p__Verrucomicrobia/c__CFGB2165/o__OFGB2165/f__FGB2165/g__GGB6133	0	0.145443	0.199147	0.842148
k__Bacteria/p__Bacteria_unclassified/c__Bacteria_unclassified/o__Bacteria_unclassified/f__Bacteria_unclassified/g__Bacteria_unclassified	0	0.00291605	0.19686	0.843937
k__Bacteria/p__Firmicutes/c__Clostridia/o__Eubacteriales/f__Lachnospiraceae/g__Waltera	1.02409	0.187481	-0.192429	0.847406
k__Bacteria/p__Firmicutes/c__Clostridia/o__Eubacteriales/f__Oscillospiraceae/g__GGB9237	0.00549589	0.0184766	-0.190433	0.848969
k__Bacteria/p__Firmicutes/c__CFGB32970/o__OFGB32970/f__FGB32970/g__GGB51884	0	0.00781624	-0.188582	0.85042
k__Bacteria/p__Actinobacteria/c__Actinomycetia/o__Corynebacteriales/f__Corynebacteriaceae/g__Corynebacterium	0.0352904	0.0265469	-0.18317	0.854664
k__Bacteria/p__Proteobacteria/c__CFGB2401/o__OFGB2401/f__FGB2401/g__GGB6585	0	0.288458	-0.18282	0.854939
k__Bacteria/p__Firmicutes/c__Firmicutes_unclassified/o__Firmicutes_unclassified/f__Firmicutes_unclassified/g__Firmicutes_unclassified	0.275473	0.103995	-0.176514	0.85989
k__Bacteria/p__Firmicutes/c__Bacilli/o__Lactobacillales/f__Lactobacillaceae/g__GGB9677	0.0216239	0.138516	0.17454	0.861441
k__Bacteria/p__Firmicutes/c__Clostridia/o__Eubacteriales/f__Oscillospiraceae/g__GGB33928	0.0254878	0.0509779	0.171667	0.8637
k__Bacteria/p__Firmicutes/c__CFGB2873/o__OFGB2873/f__FGB2873/g__GGB9172	0	0.0546017	0.168701	0.866032
k__Bacteria/p__Firmicutes/c__Bacilli/o__Bacillales/f__Staphylococcaceae/g__GGB6518	0	0.0450051	0.161473	0.871721
k__Bacteria/p__Firmicutes/c__CFGB1360/o__OFGB1360/f__FGB1360/g__GGB3325	0	0.0497199	0.154729	0.877035
k__Bacteria/p__Firmicutes/c__CFGB31626/o__OFGB31626/f__FGB31626/g__GGB4676	0.102789	0.0805228	-0.139489	0.889063
k__Bacteria/p__Firmicutes/c__CFGB10477/o__OFGB10477/f__FGB10477/g__GGB9345	0.0124524	0.0343523	-0.138595	0.88977
k__Bacteria/p__Bacteroidetes/c__CFGB11479/o__OFGB11479/f__FGB11479/g__GGB1630	0.000435382	1.91263	0.13677	0.891213
k__Bacteria/p__Bacteroidetes/c__Bacteroidia/o__Bacteroidales/f__Barnesiellaceae/g__Barnesiella	1.5146	0.600462	-0.132874	0.894293
k__Bacteria/p__Firmicutes/c__CFGB2936/o__OFGB2936/f__FGB2936/g__GGB9266	0	0.0380922	0.129293	0.897126
k__Bacteria/p__Firmicutes/c__CFGB76356/o__OFGB76356/f__FGB76356/g__GGB9088	0	0.0252041	-0.117325	0.906603
k__Bacteria/p__Firmicutes/c__Clostridia/o__Eubacteriales/f__Oscillospiraceae/g__GGB9707	0.0484145	0.049469	-0.115194	0.908291
k__Bacteria/p__Firmicutes/c__Clostridia/o__Clostridiales/f__Ruminococcaceae/g__Candidatus_Cibionibacter	0.163987	0.752346	0.11236	0.910538
k__Bacteria/p__Firmicutes/c__CFGB10021/o__OFGB10021/f__FGB10021/g__GGB9256	0	0.0488861	-0.111292	0.911385
k__Bacteria/p__Firmicutes/c__Clostridia/o__Eubacteriales/f__Lachnospiraceae/g__Butyrivibrio	0.000699345	2.08792	0.111247	0.91142
k__Bacteria/p__Firmicutes/c__Clostridia/o__Eubacteriales/f__Lachnospiraceae/g__GGB9176	0.0400666	0.568411	0.106493	0.915191
k__Bacteria/p__Firmicutes/c__CFGB1211/o__OFGB1211/f__FGB1211/g__GGB2970	0.0110959	0.0251324	-0.0979521	0.92197
k__Bacteria/p__Firmicutes/c__CFGB1292/o__OFGB1292/f__FGB1292/g__GGB3109	0	0.0110706	-0.0915594	0.927048
k__Bacteria/p__Firmicutes/c__CFGB73223/o__OFGB73223/f__FGB73223/g__GGB9249	0.119024	0.124607	-0.0866734	0.930931
k__Bacteria/p__Firmicutes/c__Bacilli/o__Bacillales/f__Staphylococcaceae/g__GGB13758	0	0.26133	0.0848638	0.93237
k__Bacteria/p__Elusimicrobia/c__Elusimicrobia/o__Elusimicrobiales/f__Elusimicrobiaceae/g__GGB12691	0	0.0389078	0.0837012	0.933294
k__Bacteria/p__Firmicutes/c__Bacilli/o__Lactobacillales/f__Enterococcaceae/g__GGB13472	0	0.0498639	0.0821834	0.934501
k__Bacteria/p__Firmicutes/c__CFGB9583/o__OFGB9583/f__FGB9583/g__GGB3490	0	0.0282119	0.0795497	0.936595
k__Bacteria/p__Firmicutes/c__CFGB10325/o__OFGB10325/f__FGB10325/g__GGB4667	0	0.0368697	0.0768999	0.938703
k__Bacteria/p__Actinobacteria/c__Actinomycetia/o__Micrococcales/f__Micrococcaceae/g__Pseudoglutamicibacter	0	0.0265151	0.0713915	0.943086
k__Bacteria/p__Firmicutes/c__CFGB4806/o__OFGB4806/f__FGB4806/g__GGB51647	0	0.220483	0.0693265	0.94473
k__Bacteria/p__Proteobacteria/c__Gammaproteobacteria/o__Moraxellales/f__Moraxellaceae/g__Acinetobacter	0	0.0316287	0.0682416	0.945593
k__Bacteria/p__Firmicutes/c__Erysipelotrichia/o__Erysipelotrichales/f__Erysipelotrichaceae/g__Erysipelotrichaceae_unclassified	0	0.0145382	-0.0658779	0.947475
k__Bacteria/p__Firmicutes/c__Bacilli/o__Lactobacillales/f__Enterococcaceae/g__GGB9691	0	0.0719156	0.0599767	0.952174
k__Bacteria/p__Actinobacteria/c__Coriobacteriia/o__Eggerthellales/f__Eggerthellaceae/g__Ellagibacter	0.00161714	0.0126366	-0.0545003	0.956537
k__Bacteria/p__Firmicutes/c__Clostridia/o__Clostridia_unclassified/f__Clostridia_unclassified/g__GGB9687	0.00421586	0.0457031	-0.0512417	0.959133
k__Bacteria/p__Proteobacteria/c__Gammaproteobacteria/o__Aeromonadales/f__Aeromonadaceae/g__GGB9785	0	0.0515691	0.0495114	0.960512
k__Bacteria/p__Firmicutes/c__Clostridia/o__Eubacteriales/f__Clostridiaceae/g__GGB3627	0	0.0258787	0.0436865	0.965154
k__Bacteria/p__Firmicutes/c__CFGB1226/o__OFGB1226/f__FGB1226/g__GGB2998	0.0592421	0.056383	-0.0417456	0.966701
k__Bacteria/p__Actinobacteria/c__CFGB12107/o__OFGB12107/f__FGB12107/g__GGB34797	0.000816937	0.019636	0.0318127	0.974621
k__Bacteria/p__Firmicutes/c__CFGB2982/o__OFGB2982/f__FGB2982/g__GGB9342	0.207299	0.163977	0.030479	0.975685
k__Bacteria/p__Bacteroidetes/c__Bacteroidia/o__Bacteroidales/f__Prevotellaceae/g__Prevotella	1.38542	6.8252	0.0293959	0.976549
k__Bacteria/p__Firmicutes/c__Clostridia/o__Eubacteriales/f__Oscillospiraceae/g__GGB9608	0.000445813	0.00993534	-0.0280657	0.97761
k__Bacteria/p__Firmicutes/c__Clostridia/o__Eubacteriales/f__Oscillospiraceae/g__GGB9708	0.231379	0.174836	0.026468	0.978884
k__Bacteria/p__Candidatus_Melainabacteria/c__CFGB2107/o__OFGB2107/f__FGB2107/g__GGB13727	0	0.0686716	0.0225582	0.982003
k__Bacteria/p__Firmicutes/c__Clostridia/o__Eubacteriales/f__Oscillospiraceae/g__GGB9640	0.00324442	0.0191039	-0.0154862	0.987644
k__Bacteria/p__Firmicutes/c__Clostridia/o__Eubacteriales/f__Oscillospiraceae/g__GGB9636	0.0202309	0.0681637	0.0127927	0.989793
k__Bacteria/p__Firmicutes/c__CFGB10314/o__OFGB10314/f__FGB10314/g__GGB4701	0	0.0238161	0.00603128	0.995188
k__Bacteria/p__Firmicutes/c__CFGB9989/o__OFGB9989/f__FGB9989/g__GGB9712	0.0854001	0.0595106	0.00461733	0.996316
